# Supplementary material for: Predicting chemotherapy responsiveness in gastric cancer through machine learning analysis of genome, immune, and neutrophil signatures
Source: Gastric Cancer. 2024 Dec 2;28(2):228–44. doi: 10.1007/s10120-024-01569-4 (PMC11842519; doi:10.1007/s10120-024-01569-4)
Supplement: Supplementary file 1 — Supplementary file1 (XLSX 12 KB) [file 10120_2024_1569_MOESM1_ESM.xlsx]

## Sheet: Sheet1
Table1 GC Patients characteristics
Characteristic	Number of patients(N=65)	%	Number of Non-responder(N=36)	%	Number of Responder(N=29)	%
Age(median)	33-84(65)		33-77(63)		34-84(67)
Gender
Female	20	31	13	36	7	24
Male	45	69	23	64	22	76
Disease status
Metastatic	63	97	34	94.4	29	100
Unresectable	1	1.5	1	2.8	0	0
NA	1	1.5	1	2.8	0	0
Histology
Intestinal	44	68	25	69.4	19	66
Diffuse	19	29	9	25	10	34
NEC	2	3.1	2	5.6	0	0
Tissue type
Muc	4	6.1	3	8	1	3
NEC	2	3	2	6	0	0
Por	12	18.4	9	25	3	10
Sig	14	21.5	8	22	6	21
Tub	33	51	14	39	19	66
cT
2	2	3	0	0	2	7
3	9	13.8	3	8.3	6	21
4a	44	68	28	77.8	16	55
4b	8	12.2	3	8.3	5	17
NA	2	3	2	5.6	0	0
cN
0	8	12	7	19	1	3
1	16	25	8	22	8	28
2	16	25	9	25	7	24
3	23	35	10	28	13	45
NA	2	3	2	6	0	0
Liver metastasis
Yes	21	32	8	22	13	45
No	44	68	28	78	16	55
Peritoneal metastasis
Yes	32	49	19	53	13	45
No	33	51	17	47	16	55
HER2 status
Positive	14	22	5	13.8	9	31
Negative	49	75	29	80.6	20	69
NA	2	3	2	5.6	0	0
Chemotherapy
F+P	31	47.7	17	47.2	14	48.3
F+P+Docetaxel	17	26.2	10	27.8	7	24.1
F+P+Trastuzumab	10	15.4	3	8.33	7	24.1
PTX	4	6.15	4	11.1	0	0
Others	3	4.62	2	5.56	1	3.45
Muc: Mucinous adenocarcinoma, NEC: Neuroendocrine carcinoma, Por: Poorly differentiated adenocarcinoma,
Sig: Signet ring cell carcinoma, Tub: Tubular adenocarcinoma, HER2: Human Epidermal Growth Factor Receptor 2
F: fluoropyrimidines. Most fluoropyrimidine consisted of S-1 or capecitabine, P: platinum, PTX: Paclitaxel.
